# Supplementary material for: Immobilization Techniques for Food-Grade Nuclease P1 and Their Application in Nucleotide Production
Source: Foods. 2025 Feb 12;14(4):612. doi: 10.3390/foods14040612 (PMC11854549; doi:10.3390/foods14040612)
Supplement: Supplementary file 1 [file foods-14-00612-s001.zip]

Archive with 1 entries (1 files):
- foods-3451437-supplementary.pdf
